# Supplementary material for: Polyphenol–Inorganic Sulfate Complex-Enriched Straightening Shampoo for Reinforcing and Restoring Reduced Hair Integrity
Source: Biomimetics (Basel). 2025 Feb 22;10(3):132. doi: 10.3390/biomimetics10030132 (PMC11939901; doi:10.3390/biomimetics10030132)
Supplement: Supplementary file 1 [file biomimetics-10-00132-s001.zip]

Archive with 1 entries (1 files):
- biomimetics-3480717-supplementary.docx
